# Supplementary material for: Whole-exome sequencing identified mutational profiles of high-grade colon adenomas
Source: Oncotarget. 2016 Dec 25;8(4):6579–88. doi: 10.18632/oncotarget.14172 (PMC5351654; doi:10.18632/oncotarget.14172)
Supplement: Supplementary file 5 [file oncotarget-08-6579-s005.xlsx]

## Sheet: KEGG
Supplementary Table 5. Functional annotation and Pathway analysis of somatic mutations using DAVID.
Category	Term	Count	PValue	Genes
KEGG_PATHWAY	hsa05200:Pathways in cancer	50	4.68e-05	HSP90AB1, PDGFB, PGF, MMP9, PTEN, GLI3, WNT2, ACVR1B, WNT4, PAX8, RHOA, PIK3CA, CCNA1, TPR, PIK3CG, RET, CTBP2, PIK3CB, RUNX1T1, TP53, FGF23, CDK6, DAPK3, VEGFC, HIF1A, EP300, NCOA4, LAMC3, JUN, PIAS2, LAMC1, FGFR3, ERBB2, TCF7L2, PTK2, KRAS, RUNX1, LAMB1, APC, TRAF3, AXIN1, FZD8, BMP2, COL4A1, SMAD4, ITGA3, LAMA1, NRAS, LAMA5, MTOR
KEGG_PATHWAY	hsa04020:Calcium signaling pathway	31	0.000145	ERBB4, ADCY7, ERBB2, ITPKB, BDKRB2, EDNRA, ATP2B2, ATP2B4, PLCB4, PDE1B, CALML3, GRIN2C, CAMK2D, CAMK2B, TRPC1, SLC8A1, GRIN2A, GRM1, GRM5, ADRB2, GNAQ, ATP2A3, CHRM2, P2RX2, RYR1, CACNA1H, RYR2, CACNA1E, GNAS, CACNA1D, CACNA1A
KEGG_PATHWAY	hsa04360:Axon guidance	24	0.000446	PLXNA1, PLXNA2, PLXNB2, EFNB2, PLXNB3, NTNG1, FES, NTN3, NRAS, EPHB6, PTK2, EPHA6, KRAS, ROBO1, RHOA, SEMA4C, SEMA3D, SRGAP3, SEMA4B, UNC5C, ROBO3, NFATC2, RASA1, NFATC1
KEGG_PATHWAY	hsa04510:Focal adhesion	31	0.00146651	PDGFB, PGF, TNC, ERBB2, VTN, PTEN, PTK2, COL6A3, RHOA, PIK3CA, PDGFD, LAMB1, THBS1, RAPGEF1, THBS2, PIK3CG, COL4A1, PIK3CB, MYLPF, ITGA3, PPP1CB, FLNA, KDR, LAMA1, VEGFC, LAMC3, ITGA5, LAMA5, JUN, RELN, LAMC1
KEGG_PATHWAY	hsa04512:ECM-receptor interaction	17	0.00158927	COL4A1, TNC, VTN, ITGA3, HMMR, LAMA1, LAMC3, LAMA5, ITGA5, COL6A3, GP1BA, RELN, AGRN, LAMC1, LAMB1, THBS1, THBS2
KEGG_PATHWAY	hsa05219:Bladder cancer	11	0.00216782	RPS6KA5, NRAS, VEGFC, FGFR3, KRAS, PGF, MMP9, ERBB2, TP53, THBS1, DAPK3
KEGG_PATHWAY	hsa04720:Long-term potentiation	14	0.00412233	GRIN2A, GRM1, PPP1CB, GRM5, NRAS, EP300, PLCB4, KRAS, GNAQ, CALML3, GRIN2C, GRIA1, CAMK2D, CAMK2B
KEGG_PATHWAY	hsa05222:Small cell lung cancer	16	0.00422279	PIK3CG, COL4A1, PIK3CB, TP53, CDK6, ITGA3, PTEN, LAMA1, PTK2, LAMC3, LAMA5, PIK3CA, PIAS2, LAMC1, LAMB1, TRAF3
KEGG_PATHWAY	hsa05214:Glioma	13	0.00593477	PIK3CG, PDGFB, PIK3CB, TP53, CDK6, PTEN, NRAS, KRAS, CALML3, CAMK2D, PIK3CA, CAMK2B, MTOR
KEGG_PATHWAY	hsa04916:Melanogenesis	17	0.00861568	FZD8, ADCY7, ADCY5, ADCY6, TCF7L2, DCT, WNT2, NRAS, WNT4, EP300, PLCB4, KRAS, GNAQ, CALML3, CAMK2D, GNAS, CAMK2B
KEGG_PATHWAY	hsa05216:Thyroid cancer	8	0.0091454	NRAS, RET, KRAS, NCOA4, PAX8, TP53, TPR, TCF7L2
KEGG_PATHWAY	hsa02010:ABC transporters	10	0.0102588	ABCB9, ABCB8, ABCC11, ABCC3, ABCC10, ABCC12, ABCG1, ABCA13, ABCA12, ABCC6
KEGG_PATHWAY	hsa05213:Endometrial cancer	11	0.0108366	PIK3CG, NRAS, KRAS, PIK3CB, ERBB2, TP53, PIK3CA, TCF7L2, PTEN, AXIN1, APC
KEGG_PATHWAY	hsa04012:ErbB signaling pathway	15	0.0140458	PIK3CG, NRG3, ERBB4, PIK3CB, ERBB2, MAP2K4, NRAS, PTK2, KRAS, JUN, CAMK2D, PIK3CA, CAMK2B, MTOR, ABL2
KEGG_PATHWAY	hsa04722:Neurotrophin signaling pathway	19	0.0163759	PIK3CG, IRS2, PIK3CB, TP53, RPS6KA5, NTRK3, NRAS, BDNF, KRAS, CALML3, JUN, RHOA, CAMK2D, SH2B3, PIK3CA, CAMK2B, SH2B1, RAPGEF1, FRS2
KEGG_PATHWAY	hsa04912:GnRH signaling pathway	16	0.0174	ADCY7, MAP2K3, ADCY5, MAP2K4, ADCY6, NRAS, PLCB4, MAP3K4, KRAS, GNAQ, CALML3, JUN, CAMK2D, GNAS, CAMK2B, CACNA1D
KEGG_PATHWAY	hsa05211:Renal cell carcinoma	12	0.032503	PIK3CG, NRAS, VEGFC, HIF1A, EP300, KRAS, PDGFB, PGF, PIK3CB, JUN, PIK3CA, RAPGEF1
KEGG_PATHWAY	hsa05215:Prostate cancer	14	0.036324	HSP90AB1, PIK3CG, PDGFB, PIK3CB, ERBB2, TP53, PTEN, TCF7L2, NRAS, EP300, KRAS, PIK3CA, MTOR, PDGFD
KEGG_PATHWAY	hsa04540:Gap junction	14	0.036324	PDGFB, ADCY7, ADCY5, ADCY6, GRM1, GRM5, NRAS, TJP1, PLCB4, KRAS, GNAQ, GUCY1A2, GNAS, PDGFD
KEGG_PATHWAY	hsa04810:Regulation of actin cytoskeleton	27	0.040161	FGFR3, PDGFB, SSH2, ARPC4, BDKRB2, PTK2, PFN3, KRAS, TIAM1, RHOA, PIK3CA, PDGFD, APC, PIK3CG, GIT1, PIK3CB, FGF23, NCKAP1L, MYLPF, ITGA3, PPP1CB, NRAS, ITGA5, CHRM2, CYFIP2, ITGAD, MYH14
KEGG_PATHWAY	hsa04930:Type II diabetes mellitus	9	0.0421656	PIK3CG, IRS2, PIK3CB, PIK3CA, CACNA1E, MTOR, KCNJ11, CACNA1D, CACNA1A
KEGG_PATHWAY	hsa04062:Chemokine signaling pathway	24	0.0438297	PIK3CG, ITK, PARD3, ADCY7, PIK3CB, ADCY5, ADCY6, CXCR2, CCR9, NRAS, PTK2, DOCK2, CCR7, CCR6, KRAS, PLCB4, TIAM1, CCL21, GNB1, CCR3, RHOA, GRK6, PIK3CA, GRK4
KEGG_PATHWAY	hsa04310:Wnt signaling pathway	20	0.0521698	FZD8, CTBP2, NKD2, TP53, SMAD4, TCF7L2, WNT2, WNT4, EP300, PLCB4, PRICKLE1, JUN, RHOA, LRP6, CAMK2D, CAMK2B, NFATC2, AXIN1, NFATC1, APC
KEGG_PATHWAY	hsa05221:Acute myeloid leukemia	10	0.053979	PIK3CG, NRAS, KRAS, PIK3CB, RUNX1T1, PIK3CA, MTOR, CCNA1, RUNX1, TCF7L2
KEGG_PATHWAY	hsa04730:Long-term depression	11	0.0645427	GRM5, NRAS, PLCB4, KRAS, GNAQ, GRIA1, RYR1, GUCY1A2, GNAS, GRM1, CACNA1A
KEGG_PATHWAY	hsa05218:Melanoma	11	0.0754949	PIK3CG, NRAS, KRAS, PDGFB, PIK3CB, TP53, FGF23, PIK3CA, CDK6, PDGFD, PTEN
KEGG_PATHWAY	hsa05212:Pancreatic cancer	11	0.0813808	PIK3CG, VEGFC, ACVR1B, KRAS, PGF, PIK3CB, ERBB2, SMAD4, TP53, PIK3CA, CDK6
KEGG_PATHWAY	hsa05217:Basal cell carcinoma	9	0.0909344	WNT2, FZD8, WNT4, BMP2, TP53, GLI3, TCF7L2, AXIN1, APC
KEGG_PATHWAY	hsa04070:Phosphatidylinositol signaling system	11	0.0939766	PIK3CG, PLCB4, DGKQ, DGKE, CALML3, PIK3CB, DGKD, PIK3CA, ITPKB, INPP4A, PTEN
KEGG_PATHWAY	hsa04080:Neuroactive ligand-receptor interaction	29	0.0959215	PARD3, GABRB2, ADCYAP1R1, FPR3, BDKRB2, VIPR2, EDNRA, S1PR3, HTR1B, S1PR1, GRIN2C, ADRA2B, GLP2R, HTR1E, GRID1, NPBWR1, GABRA6, GABRA5, GRIN2A, GRM1, SSTR4, GRM5, P2RY13, ADRB2, GRM2, GRIA1, CHRM2, P2RX2, UTS2R
KEGG_PATHWAY	hsa05210:Colorectal cancer	12	0.097079	PIK3CG, FZD8, ACVR1B, KRAS, PIK3CB, JUN, SMAD4, TP53, PIK3CA, TCF7L2, AXIN1, APC
